# Supplementary material for: D- and N-Methyl Amino Acids for Modulating the Therapeutic Properties of Antimicrobial Peptides and Lipopeptides
Source: Antibiotics (Basel). 2023 Apr 27;12(5):821. doi: 10.3390/antibiotics12050821 (PMC10215143; doi:10.3390/antibiotics12050821)
Supplement: Supplementary file 1 [file antibiotics-12-00821-s001.zip]

Archive with 1 entries (1 files):
- antibiotics-2360479-supplementary.pdf
